# Supplementary material for: A Systematic Review of Digital Deformities in Pediatric Patients and Their Podiatric Treatments
Source: Children (Basel). 2025 Oct 28;12(11):1461. doi: 10.3390/children12111461 (PMC12651587; doi:10.3390/children12111461)
Supplement: Supplementary file 1 [file children-12-01461-s001.zip]

Archive with 2 entries (2 files):
- Caspe_ deformidades digitales.xlsx
- PRISMA Checklist_Digital.pdf
