# Supplementary material for: A Systematic Review of Digital Deformities in Pediatric Patients and Their Podiatric Treatments
Source: Children (Basel). 2025 Oct 28;12(11):1461. doi: 10.3390/children12111461 (PMC12651587; doi:10.3390/children12111461)
Supplement: Supplementary file 1 [file children-12-01461-s001.zip › Caspe_ deformidades digitales.xlsx]

## Sheet: CASOS_CONTROL
CASOS-CONTROL	articulo 1/c	articulo 2/c	articulo 3/c	articulo 4/c	articulo 5/c
1_¿ El estudio se centra en un tema claramente definido?	si	si	si	si	si
2_¿ Los autores han utilizado un método apropiado para responder a la pregunta?	si	si	si	si	si		Articulo 1	Piette N, Zambelli P, N’Dele D.
3_¿Los casos se reclutarón de forma aceptable?	si	si	si	si	si		Articulo 2	Chang P, Rodas AC.
4_¿ Los controles se selecionaron de manera aceptable?	si	si	si	si	si		Articulo 3	Elkoun D, Ferrari V, Deroussen F, Plancq MC, Klein C, Gouron
5_¿ La exposición se midio de forma precisa con el fin de minimizar posibles sesgos?	si	si	si	n/s	si		Articulo 4	Cortés Gómez J.
6A_¿ Que factores de confusíón?							Articulo 5	Amouzou KS, Kouevi-Koko TE, MalongaLoukoula ELJ, Bakriga B, Abalo A
6B_ ¿ Han tenido en cuenta lo autores el potencial de los factores de confusión?	n/s	n/s	n/s	n/s	n/s
7_¿ cuales son los resultados de este estudio?	favorable	favorable	favorable	favorable	favorable
8_¿cual es la precisión de los resultados?	1	30	15	46	1
9_¿ Te crees el resultado?	si	si	si	si	si
10_¿ Se pueden aplicar los resultados a tu medio?	si	si	si	si	si
11_¿ Los resultados coinciden con otra evidencia?	si	si	si	si	si

## Sheet: REVISIÓN
REVISIONES	Articulo 1	Articulo 2	Artículo 3	Articulo 4	Articulo 5
1_¿ se hizo la revisión sobre un tema claramente definido?	si	si	si	si	si
2_¿ Buscaron los autores el tipo de articulos adecuado?	si	si	si	si	si
3_¿Crees que estaban incluidos los estudios pertinentes?	n/s	si	si	si	Si
4_¿ Crees que los autores de revisión han hecho suficiente esfuerzo para valorar la calidad de articulos?	n/s	si	si	si	si			Articulo 1	Riera Campillo M. El pie normal y su patología. Revista Pediátrica Integral. 2019; (4): 203–211.
5_Si los resultados de los diferentes estudios han sido mezclados para obtener un resultado " combinado" ¿ es razonable?	n/s	n/s	n/s	si	n</s			Articulo 2	Rampal V, Giuliano F.
6_ ¿ Cual es el resultado global de la de la revisión?	bueno	bueno	bueno	bueno	bueno			Articulo 3	Mézel A, Manouvrier S.
7_¿ Cual es la precisión del resutlado?	n/s	n/s	n/s	alto	normal			Artículo 4	Montón Álvarez J.L, Cortés Rico O. El pie normal y su patología infantojuvenil más prevalente. Revista Pediátrica Integral. 2014; 18(7): 442-455.
8_¿ Se pueden aplicar los resultados en tu medio?	si	si	si	si	si			Artículo 5	Arroyave del Río, I.F, Paola Montoya D, Niño Romero M.E. Hallux valgus juvenil e infantil. Revista Colombiana de Ortopedia y Traumatología. 2019; 33: 17-24.
9_ ¿ Se han considerado todos los resultados importantes para tomar la descisión?	si	si	si	si	si
10_ ¿ Los beneficios merecen la pena frente a los perjucios de costes?	si	si	si	si	si
